# Supplementary material for: A Novel Computational Model for Predicting microRNA–Disease Associations Based on Heterogeneous Graph Convolutional Networks
Source: Cells. 2019 Aug 26;8(9):977. doi: 10.3390/cells8090977 (PMC6769654; doi:10.3390/cells8090977)
Supplement: Supplementary file 1 [file cells-08-00977-s001.zip]

Archive with 10 entries (8 files):
- cells-567004-supplementary/
- cells-567004-supplementary/supplementary/
- cells-567004-supplementary/supplementary/S1.png
- cells-567004-supplementary/supplementary/S2-a.png
- cells-567004-supplementary/supplementary/S2-b.png
- cells-567004-supplementary/supplementary/S3-a.png
- cells-567004-supplementary/supplementary/S3-b.png
- cells-567004-supplementary/supplementary/S4-a.png
- cells-567004-supplementary/supplementary/S4-b.png
- cells-567004-supplementary/supplementary/supplementary materials.docx
